# Supplementary material for: How Working Memory Provides Representational Change During Insight Problem Solving
Source: Front Psychol. 2018 Oct 1;9:1864. doi: 10.3389/fpsyg.2018.01864 (PMC6174229; doi:10.3389/fpsyg.2018.01864)
Supplement: TABLE S1 — The list of insight and non-insight problems. [file Table_1.XLSX]

## Sheet: Problems
Problems from Experiment 1					Problems from Experiment 2
Insight problems					Insight problems
1	Coin	A dealer of antique coins received an offer to buy a beautiful bronze coin by an unknown man. The coin had an emperor’s head on one side and the date 44 B.C. stamped on the other side. The dealer examined the coin, but instead of buying it, he called the police to arrest the man. What made him realise that the coin was fake?	BBC is a term used after Christ, not before		1	Sally Lu	Sally Lu likes eucalyptus more than pine. She likes electric lighting and does not like to sit by candlelight. Eccentric people evoke more sympathy from her than balanced ones. What do you think is Sally’s profession - an economist or an accountant?		Economist
2	Socks	If you have black socks and brown socks in your drawer, mixed in a ratio of 4 to 5, how many socks will you have to take out to make sure that you have a pair the same color?	3		2	Hospital	Cyril spent three days in the hospital. He was not sick and was not injured, but was carried out after the discharge from the hospital. Why?		He was a baby
3	Ladder	Mr. Hardy was washing windows on a high-rise office building when he slipped and fell off a 60-foot ladder onto the concrete sidewalk below. Incredibly, he did not injure himself in any way. How is this possible?	He was not high off the ground		3	Chain problem	You have 4 pieces of a chain necklace that you want to make into a single circle, as shown. It costs $2 to open a link and $3 to close a link. You have a total of $15. How can the four strands be connected into a single chain?		Open all the links from one piece and use those to attach the three remaining pieces together
4	Fishing	Two mothers and two daughters were fishing. They managed to catch one big fish, one small fish, and one fat fish. Since only three fish were caught how is it possible that each woman had her own fish?	It was daughter, mother and grandmother		4	Six pencils	Organize 6 identical pencils to get 4 equiangular triangles.		Make a pyramid, three on the base and three on the sides
Non-insight problems					Non-insight problems
5	Calendar	Next week, I am going to have lunch with my friend, visit the new art gallery, go to the Social Security office, and have my teeth checked at the dentist. My friend cannot meet me on Wednesday, the Social Security office is closed weekends; the dentist has office hours only on Tuesday, Friday, and Saturday; the art gallery is closed Tuesday, Thursday, and weekends. On which day can I do everythin…	Friday		5	Seven matchsticks	The number 1/7 is made from seven matchsticks. Turn this fraction into the number 1/3, not adding and not taking away any matchsticks.		II/VI
6	Writing	The first typist prints 8 pages per hour when the second one prints for 4 hours as much pages as the first one for 3 hours. How many pages will both typists print for 11 hours of collaboration?	154		6	Inequality	Turn inequality into equality by moving one match.		9 + 3 - 4 = 8
7	Weighting	Given four coins of identical look and feel, two of which are slightly heavier and two are slightly lighter, how could one identify all of them when only allowed to use the balance scale twice?	Begin by placing one coin on each side of the scale. If they do not balance, then you have already identified one heavy and one light coin. Repeating the procedure with the remaining two coins will identify the other light and heavy coins. If the initial two coins balance, simply remove one of the coins and replace it with one of the remaining coins. This weighing will provide the remaining infor…		7	Relatives	Marina is a sister of the aunt’s husband of Tatiana’s daughter. Who is Marina for Tatiana as a relative?		She is an aunt
8	Tourism	On an island unusually regular climate: on Mondays and Wednesdays there are always raining, on Saturdays - fog, but on other days - it's sunny. On morning of which day of the week should a group of tourists start their vacation if they want to stay there for 44 days and seize as many sunny days as possible?	Thursday		8	Dance	Three couples went to a party together. One woman was dressed in red, another one - in green and the third one - in blue. The men were also dressed in one of these colors. When all three couples danced, a man in red danced with the woman in blue. “Christina, it is funny, isn’t it? None of us danced with a partner dressed in the same color”. Think about the man dancing with the woman in red. What …		Green. Since the man in blue is dancing with the woman in red the man in green has the choice of either the woman in red or green (he cannot dance with green so he is dancing with the woman in red).
