# Supplementary material for: How Working Memory Provides Representational Change During Insight Problem Solving
Source: Front Psychol. 2018 Oct 1;9:1864. doi: 10.3389/fpsyg.2018.01864 (PMC6174229; doi:10.3389/fpsyg.2018.01864)
Supplement: TABLE S2 — The results of Experiment 1. [file Table_2.XLSX]

## Sheet: Overall effects
ANOVA with repeated measures for overall effects
Tests of Within-Subjects Effects											Pairwise Comparisons
Source		Type III Sum of Squares	df	Mean Square	F	Sig.	Partial Eta Squared	Noncent. Parameter	Observed Powera		(I) TASK		Mean Difference (I-J)	Std. Error	Sig.b	95% Confidence Interval for Differenceb
task	Sphericity Assumed	122.871	2	61.4355	184.184	1.62772e-21	0.897653	368.369	1							Lower Bound	Upper Bound
	Greenhouse-Geisser	122.871	1.93884	63.3734	184.184	6.314e-21	0.897653	357.104	1		1	2	-,960*	0.0711341	2.45275e-11	-1.14461	-0.774522
	Huynh-Feldt	122.871	2	61.4355	184.184	1.62772e-21	0.897653	368.369	1			3	-1,320*	0.0653715	9.31547e-15	-1.48989	-1.14978
	Lower-bound	122.871	1	122.871	184.184	7.2907e-12	0.897653	184.184	1		2	1	,960*	0.0711341	2.45275e-11	0.774522	1.14461
Error(task)	Sphericity Assumed	14.0093	42	0.333554								3	-,360*	0.0763419	0.000349911	-0.558859	-0.161675
	Greenhouse-Geisser	14.0093	40.7157	0.344076							3	1	1,320*	0.0653715	9.31547e-15	1.14978	1.48989
	Huynh-Feldt	14.0093	42	0.333554								2	,360*	0.0763419	0.000349911	0.161675	0.558859
	Lower-bound	14.0093	21	0.667109							Based on estimated marginal means
probe	Sphericity Assumed	8.3594	1	8.3594	32.6478	1.13518e-05	0.608558	32.6478	0.999747		*. The mean difference is significant at the ,05 level.
	Greenhouse-Geisser	8.3594	1	8.3594	32.6478	1.13518e-05	0.608558	32.6478	0.999747		b. Adjustment for multiple comparisons: Bonferroni.
	Huynh-Feldt	8.3594	1	8.3594	32.6478	1.13518e-05	0.608558	32.6478	0.999747		Pairwise Comparisons
	Lower-bound	8.3594	1	8.3594	32.6478	1.13518e-05	0.608558	32.6478	0.999747		(I) PROBE		Mean Difference (I-J)	Std. Error	Sig.b	95% Confidence Interval for Differenceb
Error(probe)	Sphericity Assumed	5.37701	21	0.256048												Lower Bound	Upper Bound
	Greenhouse-Geisser	5.37701	21	0.256048							1	2	-,291*	0.0508561	1.13518e-05	-0.396344	-0.184822
	Huynh-Feldt	5.37701	21	0.256048							2	1	,291*	0.0508561	1.13518e-05	0.184822	0.396344
	Lower-bound	5.37701	21	0.256048							Based on estimated marginal means
stage	Sphericity Assumed	21.2156	2	10.6078	76.0396	1.09818e-14	0.783594	152.079	1		*. The mean difference is significant at the ,05 level.
	Greenhouse-Geisser	21.2156	1.99762	10.6204	76.0396	1.13635e-14	0.783594	151.898	1		b. Adjustment for multiple comparisons: Bonferroni.
	Huynh-Feldt	21.2156	2	10.6078	76.0396	1.09818e-14	0.783594	152.079	1		Pairwise Comparisons
	Lower-bound	21.2156	1	21.2156	76.0396	2.01314e-08	0.783594	76.0396	1		(I) STAGE		Mean Difference (I-J)	Std. Error	Sig.b	95% Confidence Interval for Differenceb
Error(stage)	Sphericity Assumed	5.85915	42	0.139504												Lower Bound	Upper Bound
	Greenhouse-Geisser	5.85915	41.95	0.13967							1	2	-,284*	0.0463358	1.31873e-05	-0.40463	-0.163559
	Huynh-Feldt	5.85915	42	0.139504								3	-,567*	0.0464028	1.56545e-10	-0.687674	-0.446254
	Lower-bound	5.85915	21	0.279007							2	1	,284*	0.0463358	1.31873e-05	0.163559	0.40463
task * probe	Sphericity Assumed	0.233483	2	0.116742	0.465691	0.630903	0.0216947	0.931382	0.121018			3	-,283*	0.0451757	9.84733e-06	-0.400387	-0.165351
	Greenhouse-Geisser	0.233483	1.70255	0.137137	0.465691	0.600666	0.0216947	0.792864	0.115245		3	1	,567*	0.0464028	1.56545e-10	0.446254	0.687674
	Huynh-Feldt	0.233483	1.83735	0.127076	0.465691	0.614956	0.0216947	0.855638	0.117899			2	,283*	0.0451757	9.84733e-06	0.165351	0.400387
	Lower-bound	0.233483	1	0.233483	0.465691	0.502435	0.0216947	0.465691	0.0998942		Based on estimated marginal means
Error(task*probe)	Sphericity Assumed	10.5288	42	0.250685							*. The mean difference is significant at the ,05 level.
	Greenhouse-Geisser	10.5288	35.7536	0.294481							b. Adjustment for multiple comparisons: Bonferroni.
	Huynh-Feldt	10.5288	38.5843	0.272876
	Lower-bound	10.5288	21	0.501369
task * stage	Sphericity Assumed	19.4719	4	4.86797	31.6873	4.37367e-16	0.601422	126.749	1
	Greenhouse-Geisser	19.4719	3.13403	6.21304	31.6873	4.46806e-13	0.601422	99.3091	1
	Huynh-Feldt	19.4719	3.74728	5.19627	31.6873	3.2968e-15	0.601422	118.741	1
	Lower-bound	19.4719	1	19.4719	31.6873	1.37936e-05	0.601422	31.6873	0.99966
Error(task*stage)	Sphericity Assumed	12.9045	84	0.153625
	Greenhouse-Geisser	12.9045	65.8147	0.196073
	Huynh-Feldt	12.9045	78.6928	0.163986
	Lower-bound	12.9045	21	0.6145
probe * stage	Sphericity Assumed	0.177679	2	0.0888394	0.49706	0.61185	0.0231222	0.99412	0.12616
	Greenhouse-Geisser	0.177679	1.77205	0.100267	0.49706	0.589983	0.0231222	0.880815	0.121395
	Huynh-Feldt	0.177679	1.92351	0.0923723	0.49706	0.604792	0.0231222	0.956098	0.124581
	Lower-bound	0.177679	1	0.177679	0.49706	0.488542	0.0231222	0.49706	0.103328
Error(probe*stage)	Sphericity Assumed	7.50666	42	0.17873
	Greenhouse-Geisser	7.50666	37.2131	0.201721
	Huynh-Feldt	7.50666	40.3937	0.185837
	Lower-bound	7.50666	21	0.35746
task * probe * stage	Sphericity Assumed	0.549023	4	0.137256	0.900539	0.467516	0.0411195	3.60215	0.27483
	Greenhouse-Geisser	0.549023	3.03613	0.18083	0.900539	0.446934	0.0411195	2.73415	0.237795
	Huynh-Feldt	0.549023	3.60695	0.152213	0.900539	0.459879	0.0411195	3.2482	0.259992
	Lower-bound	0.549023	1	0.549023	0.900539	0.353431	0.0411195	0.900539	0.14805
Error(task*probe*stage)	Sphericity Assumed	12.8029	84	0.152415
	Greenhouse-Geisser	12.8029	63.7587	0.200802
	Huynh-Feldt	12.8029	75.746	0.169024

## Sheet: Practice
	Simple task			Complex task			Average reaction time
	Stage 1	Stage 2	Stage 3	Stage 1	Stage 2	Stage 3	Stage 1	Stage 2	Stage 3	Simple	Complex	Overall		Green color	the problem with outliers (extreme values of reaction time above 3 IQR)
1	0.587523	0.537131	0.541347	0.994174	0.874223	0.679886	0.790848	0.705677	0.610616	0.553795	0.821997	0.687896
2	0.619029	0.557328	0.645393	1.05751	0.765392	1.1684	0.838268	0.66136	0.906894	0.603137	0.987361	0.795249
3	0.642944	0.563637	0.572953	1.18855	1.7604	1.35434	0.915747	1.16202	0.963646	0.590845	1.40736	0.999102
4	0.695489	0.758574	0.73192	2.36646	2.20395	2.29471
5	0.735729	0.588187	0.588261	0.783395	0.81068	1.04051	0.759562	0.699433	0.814388	0.627559	0.893519	0.760539
6	0.483898	0.487238	0.494028	0.697141	0.915034	0.78067	0.59052	0.701136	0.637349	0.488388	0.793136	0.640762
7	0.794149	0.603016	0.601623	1.26469	1.09328	1.66453	1.02942	0.84815	1.13308	0.653474	1.30275	0.978114
8	0.654165	1.40575	0.61433	1.12745	1.07114	0.76256	1.12745	1.07114	0.76256		0.987049	0.987049
9	0.492076	0.518682	0.533654	0.677926	0.593499	0.586723	0.585001	0.556091	0.560189	0.514804	0.616342	0.565573
10	0.534278	0.464351	0.461769	0.900604	0.668826	0.61347	0.717441	0.566588	0.537619	0.484382	0.700765	0.592574
11	1.27744	0.533012	0.578682	1.66916	0.998995	0.964436	1.4733	0.766003	0.771559	0.675351	1.11805	0.896702
12	0.7696	0.55863	0.572404	1.87345	1.64154	1.42443	1.32152	1.10008	0.998418	0.619939	1.6093	1.11462
13	1.00151	0.540635	0.558033	0.977268	1.32345	1.31394	0.989392	0.932042	0.935984	0.63977	1.18181	0.910788
14	0.547403	0.527701	0.501015	1.45607	0.732953	0.806494	1.00174	0.630327	0.653755	0.523827	0.906993	0.71541
15	0.905493	0.546768	0.652625	1.47558	1.10642	1.26243	1.19054	0.826595	0.957529	0.669285	1.25687	0.963077
16	0.589706	0.508468	0.562242	1.09802	0.736681	0.618864	0.843866	0.622575	0.590553	0.550764	0.76994	0.660352
17	0.815446	0.554044	0.640457	1.29855	1.23223	0.872722	1.057	0.893135	0.756589	0.655436	1.09413	0.874782
18	0.519363	0.522752	0.522778	0.902877	0.699091	0.810919	0.71112	0.610922	0.666848	0.521631	0.79071	0.65617
19	0.659104	0.458669	0.502441	0.90286	0.686057	0.638561	0.780982	0.572363	0.570501	0.528168	0.724872	0.62652
20	0.52782	0.549341	0.54235	0.684175	1.37211	0.732972	0.605997	0.960725	0.637661	0.539837	0.864212	0.702024
21	0.503403	0.505962	0.550364	0.848831	0.807628	0.651096	0.676117	0.656795	0.60073	0.519909	0.756003	0.637956
22	0.46754	0.459298	0.417636				0.46754	0.459298	0.417636	0.446494	1.38901	0.917752
23	0.752617	0.56076	0.572186	0.967504	0.902822	0.683001	0.86006	0.731791	0.627594	0.616112	0.824815	0.720463
24	1.36403	0.531458	0.561296	1.00078	0.782794	0.785843	1.18241	0.657126	0.673569	0.683151	0.842042	0.762596
25	0.521341	0.517677	0.495136	1.06531	0.847671	0.748184	0.793327	0.682674	0.62166	0.510512	0.865914	0.688213
26	0.494295	0.540435	0.613867	1.46968	1.81526	0.969897	0.981988	1.17785	0.791882	0.547085	1.34012	0.943604
27	0.571425	0.476633	0.548991	0.814206	0.902926	0.796411	0.692815	0.68978	0.672701	0.52919	0.834297	0.681743
28	0.567547	0.542746	0.528236	1.31055	1.28187	1.39376	0.939051	0.912308	0.961	0.544866	1.33619	0.940527
29	0.6365	0.509165	0.48035	1.06502	0.616127	0.685787	0.850759	0.562646	0.583068	0.531595	0.748732	0.640164
30	0.794875	0.519212	0.545324	1.08642	0.732834	0.749697	0.940647	0.626023	0.647511	0.593978	0.82152	0.707749
31	0.675363	0.582746	0.588977	1.27556	1.44146	1.30381	0.975461	1.0121	0.946395	0.612816	1.34675	0.979782
32	0.541797	0.494434	0.490492	0.884228	0.640279	0.897414	0.713013	0.567356	0.693953	0.507197	0.799175	0.653186
Mean	0.679775	0.528671	0.54883	1.09392	0.995123	0.925392	0.883964	0.762004	0.732369	0.569443	0.991346	0.78713
SD	0.220129	0.0366897	0.0545596	0.291035	0.344571	0.295709	0.225352	0.195318	0.168683	0.0640859	0.262485	0.150684
T-test between average reaction time in simple and complex tasks														Paired Samples Statistics
Paired Samples Test																Mean	N	Std. Deviation	Std. Error Mean
		Paired Differences					t	df	Sig. (2-tailed)	r				Pair 1	Simple	0.569443	30	0.0640859	0.0117004
		Mean	Std. Deviation	Std. Error Mean	95% Confidence Interval of the Difference										Complex	0.99149	30	0.266971	0.0487421
					Lower	Upper
Pair 1	Simple - Complex	-0.422046	0.250006	0.0456446	-0.5154	-0.328693	-9.24636	29	3.78561e-10	-0.736
T-test between average reaction time on 3 stages														Paired Samples Statistics
Paired Samples Test																Mean	N	Std. Deviation	Std. Error Mean
		Paired Differences					t	df	Sig. (2-tailed)	r	Holm-Bonferroni			Pair 1	1	0.883964	31	0.225352	0.0404744
		Mean	Std. Deviation	Std. Error Mean	95% Confidence Interval of the Difference										2	0.762004	31	0.195318	0.0350801
					Lower	Upper								Pair 2	2	0.762004	31	0.195318	0.0350801
Pair 1	1 st. - 2 st.	0.121961	0.211382	0.0379654	0.0444249	0.199496	3.21241	30	0.00313656	0.278	*	0.025			3	0.732369	31	0.168683	0.0302964
Pair 2	2 st. - 3 st.	0.0296349	0.144202	0.0258995	-0.0232589	0.0825287	1.14423	30	0.261577	0.081	-	0.05		Pair 3	1	0.883964	31	0.225352	0.0404744
Pair 3	1 st. - 3 st.	0.151595	0.185498	0.0333164	0.0835544	0.219637	4.55018	30	8.26996e-05	0.356	*	0.0167			3	0.732369	31	0.168683	0.0302964

## Sheet: Insight problems
All problems								Averaging by problems
		Simple task			Complex task			Simple task				Complex task			Average reaction time							Green color	the problem with outliers (extreme values of reaction time above 3 IQR)
Participant	№	Stage 1	Stage 2	Stage 3	Stage 1	Stage 2	Stage 3		Stage 1	Stage 2	Stage 3	Stage 1	Stage 2	Stage 3	Stage 1	Stage 2	Stage 3	Simple	Complex	Overall
1	1							1				1.91207	1.24913	1.76089	1.91207	1.24913	1.76089		1.58116	1.58116
	2				1.91207	1.24913	1.76089	2	1.14653	0.882579	1.4193	1.17496	1.07383	1.7885	1.16075	0.978207	1.6039	1.12514	1.29062	1.20788
2	1	1.14653	0.882579	1.4193				3
	2				1.17496	1.07383	1.7885	4	0.898284	1.2198	0.945866	1.63869	2.05593	1.23158	1.26849	1.63787	1.08872	1.00789	1.55458	1.28124
3	1	3.95652	8.17264	5.67939				5	1.25232	1.68548	1.36671	1.36251	3.2954	2.61635	1.30742	2.49044	1.99153	1.43174	2.1026	1.76717
	2	2.44303	4.78221	4.94321				6	1.21926	1.74719	1.71724	0.973596	2.00068	1.76609	1.09643	1.87394	1.74167	1.53012	1.45379	1.49196
4	1	0.956916	1.24954	0.91194				7	1.03346	1.14711	1.77272	1.50872	3.20701	2.12243	1.27109	2.17706	1.94758	1.29151	2.07224	1.68187
	2	0.839653	1.19006	0.979793	1.63869	2.05593	1.23158	8	1.7833	1.74599	2.08223	1.74184	2.06256	2.2169	1.76257	1.90428	2.14956	1.85845	1.95585	1.90715
5	1							9	0.653372	0.640529	0.639485	1.17946	1.28809	2.3994	0.916414	0.964308	1.51944	0.644284	1.48292	1.0636
	2	1.25232	1.68548	1.36671	1.36251	3.2954	2.61635	10	1.44221	1.47595	2.01177	2.09967	2.07788	2.01703	1.77094	1.77692	2.0144	1.59277	2.064	1.82839
6	1	1.16208	1.6976	1.71886	1.21617	2.47742	2.04672	11	1.86222	2.44533	2.2394	1.43977	2.65832	2.09086	1.65099	2.55182	2.16513	2.72367	1.93781	2.33074
	2	1.27643	1.79678	1.71562	0.731027	1.52394	1.48546	12
7	1				1.91232	4.71403	2.8987	13	1.91646	2.27909	2.90824	1.60586	2.52222	1.82711	1.76116	2.40066	2.36767	2.34376	1.92128	2.13252
	2	1.03346	1.14711	1.77272	1.10512	1.7	1.34617	14	1.27856	1.72489	3.06125	1.67685	1.43644	2.6175	1.47771	1.58066	2.83937	1.76246	1.83764	1.80005
8	1	1.7833	1.74599	2.08223	1.63772	2.63156	2.67459	15	2.33698	3.22149	5.55544				2.33698	3.22149	5.55544	2.337		2.337
	2				1.84597	1.49357	1.75922	16	0.868417	1.18865	1.48737	0.953655	1.46684	1.92186	0.911036	1.32775	1.70462	1.12227	1.35025	1.23626
9	1				1.47053	1.538	3.0375	17				1.12496	1.35837	1.57812	1.12496	1.35837	1.57812		1.3212	1.3212
	2	0.653372	0.640529	0.639485	0.888377	1.03817	1.76131	18	0.751717	0.914699	0.528237	1.22506	1.11282	1.43949	0.98839	1.01376	0.983861	0.693768	1.24656	0.970163
10	1	1.47329	1.65372	1.51968	2.09967	2.07788	2.01703	19	1.22021	1.75478	2.70749	1.98302	2.74076	1.6357	1.60162	2.24777	2.17159	1.68299	2.023	1.853
	2	1.41113	1.29819	2.50387				20	1.6338	1.19952	1.1675	1.73834	2.25786	5.12926	1.68607	1.72869	3.14838	1.29996	2.5201	1.91003
11	1	2.34314	2.51305	10.4386	1.43977	2.65832	2.09086	21	1.1626	1.07631	1.27605	1.69093	1.50654	1.3915	1.42677	1.29143	1.33377	1.12437	1.51951	1.32194
	2	1.86222	2.44533	2.2394				22	0.693063	0.875818	0.868243	1.28184	1.09774	1.44391	0.987451	0.986777	1.15608	0.770191	1.25426	1.01223
12	1	1.01016	2.44427	6.11494				23	1.14963	1.88024	1.50506	1.4024	2.0217	3.28244	1.27602	1.95097	2.39375	1.4252	2.01006	1.71763
	2	1.2411	1.39608	6.97607	2.18922	7.85174	3.85658	24	1.22504	1.3158	0.884088	1.15406	1.46805	1.59011	1.18955	1.39192	1.2371	1.10655	1.38553	1.24604
13	1							25	1.32115	2.00584	2.06706	1.51459	1.18517	2.81649	1.41787	1.59551	2.44177	1.72948	1.65439	1.69193
	2	1.91646	2.27909	2.90824	1.60586	2.52222	1.82711	26	2.28488	2.83417	2.52516				2.28488	2.83417	2.52516	2.52203		2.52203
14	1	0.958507	1.12163	1.34033				27	1.62049	1.91191	2.7538	2.05694	1.08949	1.58431	1.83871	1.5007	2.16906	1.83853	1.47461	1.65657
	2	1.59862	2.32814	4.78218	1.67685	1.43644	2.6175	28	1.84826	1.86514	2.24634	1.57482	1.77987	2.77378	1.71154	1.8225	2.51006	1.97202	1.95306	1.96254
15	1	3.79464	4.79425	2.88552				29	1.66657	2.80393	2.54804				1.66657	2.80393	2.54804	2.22637		2.22637
	2	2.33698	3.22149	5.55544	3.26029	4.70877	2.87292	30	1.09612	1.21868	1.61014	1.16683	1.14585	1.92172	1.13147	1.18226	1.76593	1.27351	1.33936	1.30643
16	1	0.983963	1.64128	1.89146				31	1.59381	2.44977	3.1082	1.34494	2.34092	2.89999	1.46937	2.39534	3.00409	2.22297	2.00419	2.11358
	2	0.752872	0.736018	1.08328	0.953655	1.46684	1.92186	32	1.58104	1.84351	2.03055	1.68096	1.61294	1.64593	1.631	1.72823	1.83824	1.80679	1.64558	1.72618				Paired Samples Statistics
17	1				1.09418	1.6818	1.71786	Mean	1.37642	1.69122	1.96546	1.48916	1.81898	2.12997	1.46788	1.7989	2.1085	1.58806	1.70208	1.67349						Mean	N	Std. Deviation	Std. Error Mean
	2				1.15573	1.03495	1.43838	SD	0.442225	0.651241	1.01768	0.319641	0.656088	0.799212	0.371744	0.605593	0.855224	0.557551	0.336877	0.417512				Pair 1	s1	1.37642	28	0.442225	0.0835728		s - simple probe-task
18	1	0.751717	0.914699	0.528237	1.22506	1.11282	1.43949																		s2	1.69122	28	0.651241	0.123073		c - complex probe-task
	2																							Pair 2	s2	1.69122	28	0.651241	0.123073
19	1	1.48083	1.60695	1.92136					T-test in insight problems																s3	1.96546	28	1.01768	0.192324
	2	0.9596	1.90261	3.49362	1.98302	2.74076	1.6357		Paired Samples Test															Pair 3	s1	1.37642	28	0.442225	0.0835728
20	1	1.6338	1.19952	1.1675							Paired Differences					t	df	Sig. (2-tailed)	r	Holm-Bonferroni					s3	1.96546	28	1.01768	0.192324
	2				1.73834	2.25786	5.12926				Mean	Std. Deviation	Std. Error Mean	95% Confidence Interval of the Difference										Pair 4	c1	1.48916	27	0.319641	0.061515
21	1	1.04566	1.34692	1.70134	1.69093	1.50654	1.3915							Lower	Upper										c2	1.81898	27	0.656088	0.126264
	2	1.27955	0.805692	0.850754					Pair 1	1 st. - 2 st.	-0.3148	0.359295	0.0679005	-0.454121	-0.17548	-4.6362	27	8.09625e-05	-0.272	*	0.0167	Simple		Pair 5	c2	1.81898	27	0.656088	0.126264
22	1	0.609751	1.0334	1.17898	1.46754	1.37942	1.96474		Pair 2	2 st. - 3 st.	-0.274243	0.607901	0.114882	-0.509962	-0.0385237	-2.38716	27	0.0242451	-0.159	*	0.05				c3	2.12997	27	0.799212	0.153808
	2	0.776376	0.718238	0.557508	1.09614	0.816052	0.923076		Pair 3	1 st. - 3 st.	-0.589043	0.745047	0.140801	-0.877942	-0.300144	-4.18353	27	0.000271906	-0.351	*	0.025			Pair 6	c1	1.48916	27	0.319641	0.061515
23	1	1.09874	1.03172	1.17672	1.4024	2.0217	3.28244		Pair 1	1 st. - 2 st.	-0.329818	0.669889	0.12892	-0.594817	-0.064819	-2.55831	26	0.0166906	-0.304	*	0.025	Complex			c3	2.12997	27	0.799212	0.153808
	2	1.20052	2.72876	1.8334					Pair 2	2 st. - 3 st.	-0.310993	0.885156	0.170348	-0.661149	0.039163	-1.82563	26	0.079414	-0.208	-	0.05			Pair 7	s1	1.29005	25	0.368644	0.0737289
24	1				1.15406	1.46805	1.59011		Pair 3	1 st. - 3 st.	-0.640811	0.834969	0.16069	-0.971114	-0.310509	-3.98788	26	0.000482516	-0.466	*	0.0167				c1	1.48681	25	0.31257	0.062514
	2	1.22504	1.3158	0.884088					Pair 1	1 st. - 1 st.	-0.196758	0.348943	0.0697886	-0.340795	-0.0527219	-2.81935	24	0.00949229	-0.277	*	0.0167	Comparison		Pair 8	s2	1.53978	25	0.49965	0.0999299
25	1				1.51459	1.18517	2.81649		Pair 2	2 st. - 2 st.	-0.320413	0.647168	0.129434	-0.587551	-0.0532748	-2.4755	24	0.0207537	-0.263	*	0.025				c2	1.8602	25	0.664968	0.132994
	2	1.32115	2.00584	2.06706					Pair 3	3 st. - 3 st.	-0.390635	1.05976	0.211952	-0.828082	0.0468128	-1.84303	24	0.0777098	-0.241	-	0.05			Pair 9	s3	1.77617	25	0.750752	0.15015
26	1								T-test. Comparison between insight and non-insight problems																c3	2.16681	25	0.819872	0.163974
	2	2.28488	2.83417	2.52516					Paired Samples Test
27	1	1.67627	2.77179	4.62451							Paired Differences					t	df	Sig. (2-tailed)	r	Holm-Bonferroni				Paired Samples Statistics							Paired Samples Statistics
	2	1.56471	1.05204	0.883089	2.05694	1.08949	1.58431				Mean	Std. Deviation	Std. Error Mean	95% Confidence Interval of the Difference												Mean	N	Std. Deviation	Std. Error Mean				Mean	N	Std. Deviation	Std. Error Mean
28	1	1.67338	1.79497	2.32798										Lower	Upper									Pair 1	i1	1.34084	27	0.407779	0.0784771		Pair 1	i1	1.48916	27	0.319641	0.061515
	2	2.02313	1.9353	2.16471	1.57482	1.77987	2.77378		Pair 1	1 st. insight - 1 st. non-insight	-0.0212139	0.488903	0.0940894	-0.214617	0.17219	-0.225465	26	0.82338	-0.026	-	0.05	Simple			n1	1.36206	27	0.412746	0.0794329			n1	1.61378	27	0.402958	0.0775492
29	1	1.66657	2.80393	2.54804					Pair 2	2 st. insight - 2 st. non-insight	-0.357795	0.775758	0.149295	-0.664675	-0.0509149	-2.39657	26	0.0240332	-0.274	*	0.025			Pair 2	i2	1.63454	27	0.589088	0.11337		Pair 2	i2	1.81898	27	0.656088	0.126264
	2								Pair 3	3 st. insight - 3 st. non-insight	-0.862981	0.879857	0.169328	-1.21104	-0.514921	-5.09649	26	2.60557e-05	-0.465	*	0.0167				n2	1.99234	27	0.665901	0.128153			n2	2.21682	27	0.627726	0.120806
30	1	1.06633	1.30879	1.87027	1.16683	1.14585	1.92172		Pair 1	1 st. insight - 1 st. non-insight	-0.124617	0.40232	0.0774265	-0.283769	0.0345354	-1.60949	26	0.119586	-0.169	-	0.05	Complex		Pair 3	i3	1.8325	27	0.749312	0.144205		Pair 3	i3	2.12997	27	0.799212	0.153808
	2	1.12591	1.12857	1.35001					Pair 2	2 st. insight - 2 st. non-insight	-0.39784	0.81231	0.156329	-0.719179	-0.0765004	-2.54488	26	0.0172102	-0.296	*	0.025				n3	2.69548	27	0.889971	0.171275			n3	2.73333	27	0.782098	0.150515
31	1	1.59381	2.44977	3.1082	1.41605	2.74531	3.38031		Pair 3	3 st. insight - 3 st. non-insight	-0.603362	1.02412	0.197093	-1.00849	-0.198232	-3.06131	26	0.00506891	-0.356	*	0.0167
	2				1.27383	1.93653	2.41967		T-test for average reaction time														Paired Samples Statistics
32	1								Paired Samples Test																Mean	N	Std. Deviation	Std. Error Mean
	2	1.58104	1.84351	2.03055	1.68096	1.61294	1.64593				Paired Differences					t	df	Sig. (2-tailed)	r	Holm-Bonferroni			Pair 1	insight	1.65062	29	0.405311	0.0752644
											Mean	Std. Deviation	Std. Error Mean	95% Confidence Interval of the Difference										noninsight	1.93305	29	0.432102	0.0802393
														Lower	Upper								Pair 2	insight	1.68702	29	0.418159	0.0776502
									Pair 1	Insight - Non-insight	-0.282431	0.352424	0.0654435	-0.416485	-0.148376	-4.31564	28	0.000179333	-0.319	*	0.05			practice	0.768528	29	0.13614	0.0252806
									Pair 2	Insight - practice	0.918493	0.381443	0.0708322	0.7734	1.06359	12.9672	28	2.34212e-13	0.828	*	0.025		Pair 3	noninsight	1.93144	28	0.439943	0.0831415
									Pair 3	Non-insight - practice	1.16986	0.417448	0.0788903	1.008	1.33173	14.829	27	1.69805e-14	0.874	*	0.0167			practice	0.76158	28	0.133299	0.0251912
									T-test between average reaction time in simple and complex tasks
									Paired Samples Test														Paired Samples Statistics
											Paired Differences					t	df	Sig. (2-tailed)	r						Mean	N	Std. Deviation	Std. Error Mean
											Mean	Std. Deviation	Std. Error Mean	95% Confidence Interval of the Difference									Pair 1	simple	1.49522	25	0.513856	0.102771
														Lower	Upper									complex	1.72215	25	0.340396	0.0680793
									Pair 1	Simple - Complex	-0.226936	0.448591	0.0897182	-0.412105	-0.0417666	-2.52943	24	0.0184051	-0.247
									T-test between average reaction time on 3 stages														Paired Samples Statistics
									Paired Samples Test																Mean	N	Std. Deviation	Std. Error Mean
											Paired Differences					t	df	Sig. (2-tailed)	r	Holm-Bonferroni			Pair 1	1	1.43791	29	0.339445	0.0630333
											Mean	Std. Deviation	Std. Error Mean	95% Confidence Interval of the Difference										2	1.74984	29	0.552332	0.102565
														Lower	Upper								Pair 2	2	1.74984	29	0.552332	0.102565
									Pair 1	1 st. - 2 st.	-0.311933	0.449269	0.0834271	-0.482826	-0.14104	-3.73899	28	0.000842197	-0.322	*	0.0167			3	1.98964	29	0.564414	0.104809
									Pair 2	2 st. - 3 st.	-0.239798	0.490957	0.0911684	-0.426548	-0.0530479	-2.63027	28	0.0137089	-0.21	*	0.05		Pair 3	1	1.43791	29	0.339445	0.0630333
									Pair 3	1 st. - 3 st.	-0.551731	0.456794	0.0848245	-0.725486	-0.377975	-6.50437	28	4.76306e-07	-0.5096	*	0.025			3	1.98964	29	0.564414	0.104809
									Paired Samples Test
											Paired Differences					t	df	Sig. (2-tailed)
											Mean	Std. Deviation	Std. Error Mean	95% Confidence Interval of the Difference
														Lower	Upper
									Pair 1	i1 - n1	-0.124617	0.40232	0.0774265	-0.283769	0.0345354	-1.60949	26	0.119586
									Pair 2	i2 - n2	-0.39784	0.81231	0.156329	-0.719179	-0.0765004	-2.54488	26	0.0172102
									Pair 3	i3 - n3	-0.603362	1.02412	0.197093	-1.00849	-0.198232	-3.06131	26	0.00506891
									Paired Samples Test
											Paired Differences					t	df	Sig. (2-tailed)
											Mean	Std. Deviation	Std. Error Mean	95% Confidence Interval of the Difference
														Lower	Upper
									Pair 1	i1 - n1	-0.0212139	0.488903	0.0940894	-0.214617	0.17219	-0.225465	26	0.82338
									Pair 2	i2 - n2	-0.357795	0.775758	0.149295	-0.664675	-0.0509149	-2.39657	26	0.0240332
									Pair 3	i3 - n3	-0.862981	0.879857	0.169328	-1.21104	-0.514921	-5.09649	26	2.60557e-05

## Sheet: Non-insight problems
All problems from participants								Averaging by problems
		Simple task			Complex task			Simple task				Complex task			Average reaction time
Participant	№	Stage 1	Stage 2	Stage 3	Stage 1	Stage 2	Stage 3		Stage 1	Stage 2	Stage 3	Stage 1	Stage 2	Stage 3	Stage 1	Stage 2	Stage 3	Simple	Complex	Overall		Green color	the problem with outliers (extreme values of reaction time above 3 IQR)
1	1	0.875341	1.2941	1.92368	1.41185	1.78378	1.40708	1	1.00543	1.21814	1.855	1.2878	1.39677	1.5445	1.14662	1.30745	1.69975	1.27287	1.37509	1.32398
	2	1.13553	1.14218	1.78633	1.16374	1.00975	1.68192	2	1.35516	2.52632	2.52833	1.41869	2.3476	2.34858	1.38693	2.43696	2.43845	2.0117	1.8956	1.95365
2	1	1.57105	3.79096	2.92825	1.17289	1.63912	2.64955	3	3.67905	3.97143	4.54416	2.46796	6.4226	4.82478	2.46796	6.4226	4.82478		4.54062	4.57178
	2	1.13927	1.26168	2.12841	1.6645	3.05608	2.0476	4	1.38657	1.48644	2.33866	2.78447	1.53368	3.21907	2.08552	1.51006	2.77886	1.65099	2.30478	1.97788
3	1	4.324	3.46738	3.09693	2.96341	6.27525	7.52856	5	1.36436	1.82091	3.56494	1.60808	2.25396	1.92318	1.48622	2.03744	2.74406	1.93811	1.89978	1.91894
	2	3.0341	4.47547	5.99138	2.46796	6.4226	4.82478	6	1.06165	1.45871	2.19039	1.19349	2.86246	2.42945	1.12757	2.16059	2.30992	1.46284	1.92547	1.69416
4	1	1.01408	1.40694	2.27554	1.64752	1.54924	2.9759	7	1.47936	2.36045	3.14414	1.49191	2.98161	2.70662	1.48563	2.67103	2.92538	2.07554	2.13614	2.10584
	2	1.75907	1.56595	2.40179	3.92141	1.51812	3.46223	8	1.90128	3.6532	4.52085	2.50404	2.34292	3.05618	2.20266	2.99806	3.78851	3.05803	2.57736	2.8177
5	1	1.51716	2.20963	4.7761	1.77391	2.55158	2.206	9	1.81187	1.69995	2.94113	1.07384	2.42344	2.25231	1.44285	2.06169	2.59672	2.26379	1.68671	1.97525
	2	1.21156	1.43219	2.35377	1.44225	1.95634	1.64035	10	2.19206	2.27487	2.56024	1.53692	1.58672	2.28598	1.86449	1.9308	2.42311	2.33303	1.7091	2.02107
6	1	1.10478	1.679	2.19604	1.21763	3.33109	2.90711	11	1.66371	3.58133	3.95448	1.98874	2.8884	3.21092	1.82623	3.23486	3.5827	2.64506	2.5482	2.59663
	2	1.01851	1.23843	2.18473	1.16935	2.39384	1.9518	12	1.9563	1.48211	2.89628				1.9563	1.48211	2.89628	3.35795	4.80441	4.08118
7	1	1.21302	1.41856	3.35124	1.29374	3.44242	3.14624	13	0.796457	1.57064	3.85174	1.6856	2.13426	2.39307	1.24103	1.85245	3.12241	1.40733	2.21079	1.80906
	2	1.74569	3.30233	2.93704	1.69009	2.5208	2.267	14	1.44712	1.69375	2.07667	1.54226	2.25724	2.28585	1.49469	1.97549	2.18126	1.71741	1.99599	1.8567
8	1	1.53812	3.42396	3.2766	2.26887	1.97478	3.29936	15				4.39287	4.86488	3.29148	4.39287	4.86488	3.29148	4.89641	4.80971	4.85306
	2	2.26443	3.88245	5.7651	2.7392	2.71106	2.813	16	1.02112	2.49475	2.20192	1.54899	2.57164	2.57171	1.28506	2.53319	2.38682	1.61321	2.08408	1.84865
9	1				0.995756	2.14146	2.55335	17	0.887744	1.17623	1.56893	1.13842	2.7122	5.22789	1.01308	1.94421	3.39841	1.14322	2.13663	1.63992
	2	1.81187	1.69995	2.94113	1.15192	2.70542	1.95127	18	0.762269	1.13216	1.60278	1.72615	1.02305	2.79947	1.24421	1.07761	2.20113	1.08186	1.57265	1.32726
10	1	2.38297	2.64063	2.89333	1.46945	1.65136	3.20034	19	1.21488	1.97977	2.88712	1.99028	1.43241	3.54087	1.60258	1.70609	3.21399	1.79197	1.99364	1.8928
	2	2.00115	1.90911	2.22715	1.6044	1.52209	1.37163	20	2.00945	2.05659	2.30749	1.9697	3.37136	3.8206	1.98958	2.71397	3.06405	2.05726	2.84722	2.45224
11	1	1.72022	4.65593	3.97443	1.62082	3.27354	3.22499	21	1.00161	1.60635	1.9556	1.55974	1.70722	3.01954	1.28067	1.65679	2.48757	1.40997	1.93508	1.67253
	2	1.6072	2.50673	3.93454	2.35667	2.50326	3.19684	22	0.688574	1.29461	1.59744	0.998075	1.06512	1.41845	0.843325	1.17986	1.50794	1.04271	1.13236	1.08754
12	1	2.37244	4.81531	12.9003				23	0.940319	1.15222	1.325	1.53733	1.94666	2.65482	1.23883	1.54944	1.98991	1.11588	1.87852	1.4972
	2	1.9563	1.48211	2.89628	3.76578	3.51069	13.4839	24	1.20319	2.79112	2.02483	1.28927	1.65167	1.8463	1.24623	2.2214	1.93556	1.66612	1.57103	1.61858
13	1	0.828867	1.79299	2.23208	1.6856	2.13426	2.39307	25	2.03543	2.48301	2.9294	1.80917	2.75501	2.91064	1.9223	2.61901	2.92002	2.31703	2.40691	2.36197
	2	0.764047	1.34829	5.4714	5.07782	1.63782	2.87891	26	1.83072	2.38683	4.792	2.04282	3.38376	3.18044	1.93677	2.88529	3.98622	3.38048	2.71548	3.04798
14	1				1.54226	2.25724	2.28585	27	1.30833	1.28115	3.71372	1.83772	2.90542	3.54569	1.57302	2.09329	3.62971	1.50997	2.60672	2.05835
	2	1.44712	1.69375	2.07667				28	1.07703	1.95374	2.83678	1.41874	2.96555	3.25075	1.24789	2.45964	3.04376	1.70073	2.21613	1.95843
15	1	3.06978	7.22631	6.42358	4.39287	4.86488	3.29148	29	1.31488	2.24763	2.23622	1.63855	5.1041	2.36826	1.47672	3.67586	2.30224	1.82397	2.47731	2.15064
	2	4.43772	4.84438	4.95779	5.00501	4.71223	7.65321	30	1.55911	1.56511	2.47914	1.66533	2.13593	2.81978	1.61222	1.85052	2.64946	1.74134	2.09991	1.92062
16	1	1.26135	2.67714	2.01338	1.03724	2.09691	2.53667	31	1.45073	2.07843	2.52707	1.71515	2.07475	2.77044	1.58294	2.07659	2.64875	1.91218	2.09475	2.00346
	2	0.780903	2.31235	2.39047	2.06074	3.04637	2.60676	32	0.898331	1.16311	1.68995	1.25209	2.52707	1.94736	1.07521	1.84509	1.81866	1.18417	1.75444	1.46931
17	1	0.88147	1.29585	1.90674	1.13842	2.7122	5.22789	Mean										1.80444	2.06165	1.93305				Paired Samples Statistics
	2	0.894019	1.05661	1.23112				SD										0.567728	0.403585	0.432102						Mean	N	Std. Deviation	Std. Error Mean		s - simple probe-task
18	1	0.803222	1.21125	1.8056																				Pair 1	s1	1.35417	30	0.420703	0.0768095		c - complex probe-task
	2	0.721317	1.05308	1.39995	1.72615	1.02305	2.79947																		s2	1.92232	30	0.667153	0.121805
19	1	0.952974	2.39287	3.39952	1.88793	1.56106	2.49349		T-test in non-insight problems															Pair 2	s2	1.92232	30	0.667153	0.121805
	2	1.47678	1.56667	2.37472	2.09263	1.30375	4.58824		Paired Samples Test																s3	2.63661	30	0.88093	0.160835
20	1	2.06255	2.72985	3.3438	1.54822	3.96549	3.48017				Paired Differences					t	df	Sig. (2-tailed)	r	Holm-Bonferroni				Pair 3	s1	1.35417	30	0.420703	0.0768095
	2	1.95636	1.38333	1.27117	2.39118	2.77723	4.16104				Mean	Std. Deviation	Std. Error Mean	95% Confidence Interval of the Difference											s3	2.63661	30	0.88093	0.160835
21	1	0.95876	1.7322	2.3284	1.0253	1.2242	2.27613							Lower	Upper									Pair 4	c1	1.74562	31	0.640847	0.1151
	2	1.04445	1.4805	1.5828	2.09418	2.19024	3.76295		Pair 1	1 st. - 2 st.	-0.568153	0.570168	0.104098	-0.781057	-0.355248	-5.45786	29	7.11074e-06	-0.454	*	0.025	Simple			c2	2.56869	31	1.16627	0.209469
22	1	0.731368	1.1487	1.2009	0.803949	1.00235	1.50753		Pair 2	2 st. - 3 st.	-0.714287	0.744054	0.135845	-0.992121	-0.436452	-5.2581	29	1.23799e-05	-0.416	*	0.05			Pair 5	c2	2.56869	31	1.16627	0.209469
	2	0.645781	1.44053	1.99398	1.1922	1.12789	1.32936		Pair 3	1 st. - 3 st.	-1.28244	0.757242	0.138253	-1.5652	-0.999681	-9.27605	29	3.52896e-10	-0.681	*	0.0167				c3	2.82145	31	0.830296	0.149126
23	1	0.906877	1.25431	1.21234	1.67009	1.143	2.24615		Pair 1	1 st. - 2 st.	-0.823072	1.04759	0.188153	-1.20733	-0.438812	-4.37448	30	0.000135235	-0.401	*	0.025	Complex		Pair 6	c1	1.74562	31	0.640847	0.1151
	2	0.973761	1.05012	1.43765	1.40457	2.75032	3.06348		Pair 2	2 st. - 3 st.	-0.252759	1.05403	0.189309	-0.63938	0.133862	-1.33516	30	0.191866	-0.587	-	0.05				c3	2.82145	31	0.830296	0.149126
24	1	1.21162	4.24907	1.7008	1.28927	1.65167	1.8463		Pair 3	1 st. - 3 st.	-1.07583	0.832133	0.149456	-1.38106	-0.770602	-7.19834	30	5.19565e-08	-0.587	*	0.0167			Pair 7	s1	1.33341	29	0.41221	0.0765455
	2	1.19477	1.33317	2.34885					Pair 1	1 st. - 1 st.	-0.296021	0.433627	0.0805225	-0.460964	-0.131078	-3.67625	28	0.000993834	-0.344	*	0.0167	Comparison			c1	1.62943	29	0.396383	0.0736064
25	1	1.53034	2.31843	3.72089	1.95972	3.21751	3.65036		Pair 2	2 st. - 2 st.	-0.419118	0.902735	0.167634	-0.7625	-0.0757362	-2.5002	28	0.0185423	-0.267	*	0.025			Pair 8	s2	1.9375	29	0.673669	0.125097
	2	2.54053	2.64759	2.1379	1.65862	2.2925	2.17092		Pair 3	3 st. - 3 st.	-0.108508	1.07935	0.20043	-0.51907	0.302054	-0.541378	28	0.592529	-0.065	-	0.05				c2	2.35662	29	0.831873	0.154475
26	1	2.88004	6.98983	4.29379	2.10585	3.28084	2.67882																	Pair 9	s3	2.62765	29	0.895133	0.166222
	2	1.83072	2.38683	4.792	1.97979	3.48667	3.68206																		c3	2.73616	29	0.761497	0.141406
27	1	0.765914	1.70484	2.96807	2.31483	3.32337	4.52689
	2	1.85074	0.857466	4.45937	1.3606	2.48747	2.56449
28	1	0.979973	1.74988	3.16427	1.52589	4.04649	3.41617
	2	1.17409	2.1576	2.50929	1.31159	1.88461	3.08532			T-test between average reaction time in simple and complex tasks
29	1	1.39858	2.51394	2.07568	1.61781	4.80723	2.27749			Paired Samples Test														Paired Samples Statistics
	2	1.23118	1.98132	2.39677	1.6593	5.40097	2.45903					Paired Differences					t	df	Sig. (2-tailed)	r						Mean	N	Std. Deviation	Std. Error Mean
30	1	1.30547	1.89281	2.53378	1.27075	1.74885	2.90496					Mean	Std. Deviation	Std. Error Mean	95% Confidence Interval of the Difference									Pair 1	sn	1.80444	29	0.567728	0.105424		sn - simple probe-task, non-insight problems
	2	1.81274	1.23741	2.4245	2.05991	2.52301	2.73459								Lower	Upper									cn	2.06165	29	0.403585	0.0749439		cn - complex probe-tsk, non-insight problems
31	1	1.20947	1.3375	2.09319	1.67832	1.54967	2.27475			Pair 1	Simple - Complex	-0.257211	0.472804	0.0877974	-0.437056	-0.0773663	-2.9296	28	0.00668107	-0.253
	2	1.69199	2.81936	2.96095	1.75197	2.59982	3.26612			T-test between average reaction time on 3 stages														Paired Samples Statistics
32	1	0.807485	0.891439	1.42127	1.08623	2.4374	2.06442			Paired Samples Test																Mean	N	Std. Deviation	Std. Error Mean
	2	0.989177	1.43478	1.95863	1.41794	2.61673	1.83031					Paired Differences					t	df	Sig. (2-tailed)	r	Holm-Bonferroni			Pair 1	n1	1.49725	30	0.346424	0.0632481
												Mean	Std. Deviation	Std. Error Mean	95% Confidence Interval of the Difference										n2	2.1249	30	0.609259	0.111235
															Lower	Upper								Pair 2	n2	2.1249	30	0.609259	0.111235
										Pair 1	1 st. - 2 st.	-0.62765	0.56919	0.103919	-0.840188	-0.415111	-6.03978	29	1.4282e-06	-0.535	*	0.025			n3	2.68905	30	0.622161	0.113591
										Pair 2	2 st. - 3 st.	-0.564159	0.628549	0.114757	-0.798863	-0.329454	-4.91612	29	3.20263e-05	-0.417	*	0.05		Pair 3	n1	1.49725	30	0.346424	0.0632481
										Pair 3	1 st. - 3 st.	-1.19181	0.493971	0.0901863	-1.37626	-1.00736	-13.215	29	8.40373e-14	-0.764	*	0.0167			n3	2.68905	30	0.622161	0.113591

## Sheet: Solution time
Age			Average reaction time											Solution time
Male	24			Coin	Socks	Ladder	Fishing	Calendar	Writing	Weighing	Tourism				Coin	Socks	Ladder	Fishing	Calendar	Writing	Weighing	Tourism
Female	24		1	0.986985	1.58116	1.1191	1.29528	1.24861	1.29713	1.51639	1.23379			1	267.473	132.818	16.7865	27.2009	39.9556	58.3707	159.221	57.9882
Female	24		2	1.38926	1.29062	1.12514	1.50695	1.64473	2.57993	2.14648	1.44346			2	277.851	193.592	49.5062	18.0834	69.0785	72.2381	42.9296	59.1819
Female	28		3	3.53931	5.40275	4.65312	3.76286	5.03594	4.04531	3.5273	4.21098			3	293.762	108.055	297.8	82.7828	130.934	157.767	119.928	235.815
Female	24		4	2.46882	1.55458	1.02653	0.989243	1.90934	1.42607	2.70022	1.87591			4	17.2818	124.367	100.6	51.4406	101.195	55.6165	72.9061	114.43
Male	25		5	1.55247	1.34716	1.43174	2.1026	2.31533	2.1425	1.65706	1.56089			5	284.103	211.504	31.4983	50.4625	148.181	242.102	57.9969	54.6312
Female	27		6	1.76278	1.48277	1.14481	1.57746	2.12033	1.58633	1.73062	1.33936			6	91.6645	111.208	32.0547	80.4506	93.2946	61.8667	51.9185	64.2894
Female	19		7	1.08895	2.80981	1.33467	1.29151	1.6661	2.17196	2.10032	2.48497			7	270.059	143.3	33.3667	50.3688	86.6374	132.49	189.029	211.222
Male	18		8	2.22209	1.85845	1.68961	2.12036	2.5046	3.61145	2.40031	2.75442			8	88.8834	174.694	84.4804	19.0833	37.5691	68.6176	88.8114	132.212
Male	20		9	1.05157	1.82093	0.644284	1.14492	1.63976	1.6999	2.26379	1.73367			9	25.2377	61.9115	32.2142	92.7384	59.0312	22.0987	43.012	133.492
Male	27		10	1.54359	2.064	1.93756	1.64196	1.92745	2.62874	1.49075	2.03732			10	191.405	198.144	29.0634	39.4071	67.4608	65.7184	80.5006	152.799
Male	26		11	3.26501	1.93781	1.41337	2.18232	2.88942	2.40071	2.45116	2.64525			11	218.756	199.595	14.1337	52.3756	95.3509	208.861	120.107	177.232
Female	23		12	2.00678	1.88526	3.18347	3.75823	4.75718	1.95872	4.74905	4.80441			12	48.1628	205.494	76.4033	90.1976	76.1149	213.501	294.441	240.22
Male	26		13	2.40821	1.92128	1.14053	2.34376	1.38232	2.02974	1.43233	2.39185			13	24.0821	103.749	135.723	35.1563	66.3514	107.576	41.5376	45.4451
Мария	25		14	1.12586	2.39907	1.42409	1.83764	1.9133	1.71741	1.99599	1.44874			14	31.524	69.573	14.2409	47.7786	28.6995	53.2396	73.8515	27.526
Female	22		15	4.19246	3.67804	3.3563	3.50859	5.04618	4.07434	4.74663	5.54507			15	293.472	117.697	33.563	56.1375	95.8775	167.048	213.598	66.5408
Female	34		16	1.22872	1.40598	0.838567	1.35025	1.65807	1.80891	2.51009	1.41751			16	271.547	89.9827	30.1884	33.7561	94.5102	124.814	163.156	59.5356
Female	22		17	0.961611	1.44871	1.19368	0.85916	1.23963	2.13663	1.77073	1.04681			17	131.741	59.397	94.3011	103.958	61.9815	123.924	168.219	77.4638
Female	19		18	0.693768	1.24656	0.914434	0.665637	1.16044	1.55411	1.57265	1.00329			18	126.96	97.2315	264.271	17.9722	55.7012	312.376	73.9146	43.1414
Female	19		19	1.74601	2.023	1.66971	1.69627	1.83626	1.74769	1.90601	2.08126			19	38.4123	30.345	35.064	30.5329	40.3977	104.861	163.917	49.9502
Female	18		20	1.8819	2.5201	1.29996	2.10344	2.71602	2.63442	2.97841	1.48011			20	282.284	42.8417	145.595	18.931	65.1846	86.9358	47.6546	90.2867
Female	19		21	1.51951	1.3136	0.935145	1.88784	1.49343	1.36779	2.50237	1.32652			21	203.615	176.022	78.5522	13.2148	82.1388	112.159	135.128	194.998
Female	18		22	0.872091	1.57687	0.931654	0.668291	1.04648	0.977397	1.10802	1.21825			22	52.3255	55.1903	207.759	72.8437	47.0915	79.1691	100.83	77.9678
Female	19		23	2.01006	1.09932	1.14439	1.75109	1.58524	2.1718	1.10129	1.13048			23	76.3824	76.9521	25.1765	31.5196	120.478	80.3568	229.068	108.526
Female	19		24	0.973061	1.38553	0.921868	1.10655	1.84094	1.57103	0.97344	1.4913			24	160.555	102.529	264.576	162.663	86.5244	97.404	263.802	147.639
Female	20		25	1.26762	1.72948	1.65439	2.70236	2.22064	2.81023	2.0036	2.41341			25	272.539	254.233	38.0509	16.2142	55.516	146.132	96.1726	171.352
Female	19		26	2.5986	2.01791	2.8125	2.52203	2.60443	4.15976	2.82653	2.6012			26	181.902	26.2329	25.3125	219.416	91.1552	216.308	197.857	161.275
Female	19		27	1.36037	2.58477	1.47461	1.09228	1.36071	3.24057	1.65924	1.97287			27	238.064	191.273	160.732	141.997	77.5605	113.42	94.5765	124.291
Female	19		28	2.13149	1.91029	1.95306	2.03375	1.59805	1.80342	2.57009	1.86216			28	138.547	114.617	83.9814	166.767	76.7062	124.436	89.9532	63.3134
Female	19		29	1.86493	2.22637	1.37665	1.40152	2.43759	2.51703	1.90129	1.74666			29	261.09	35.6219	16.5198	15.4167	80.4403	83.062	55.1373	120.519
Female	24		30	1.33936	1.35262	1.19439	1.97204	1.78685	1.78054	2.41928	1.69582			30	123.221	146.083	162.437	23.6645	123.293	85.4659	133.061	93.2702
Female	20		31	2.20263	2.22297	1.80575	1.75246	1.47521	2.34914	1.7845	2.40501			31	68.2814	140.047	30.6978	17.5246	59.0085	166.789	271.243	55.3152
			32	1.17703	1.80679	1.44885	1.64558	0.993785	1.66939	1.83949	1.37456			32	228.344	74.0784	276.73	108.608	42.7328	138.56	125.085	70.1023
M	22.1562
σ	3.17578		Red color		excluded data			Green color	the problem with outliers (extreme values of reaction time above 3 IQR)
			Orange color		excluded data from MATLAB
Solution time (averaging by conditions)
Conditions	Insight problem		Non-insight problem		Insight problem	Non-insight problem
	Simple	Complex	Simple	Complex
1	21.9937	216.409	49.1632	108.605	119.201	78.8839
2	33.7948	246.796	65.71	56.004	140.295	60.857
3	95.4189	300	177.871	144.351	197.709	161.111
4	76.0202	70.8243	85.0234	87.0506	73.4222	86.037
5	165.749	175.231	101.406	150.05	170.49	125.728
6	95.8292	61.8596	63.078	72.6065	78.8444	67.8423
7	175.184	88.3334	148.93	160.759	131.759	154.845
8	96.8888	86.6819	53.0933	110.512	91.7854	81.8025
9	28.7259	77.325	32.5553	96.2617	53.0254	64.4085
10	115.406	113.604	109.259	73.9807	114.505	91.6197
11	135.566	106.864	152.106	148.669	121.215	150.388
12	126.828	83.3004	144.808	270.11	105.064	207.459
13	167.578	63.9157	53.9445	76.5106	115.747	65.2275
14	50.5485	31.0097	40.9696	50.6888	40.7791	45.8292
15	86.9173	166.782	154.738	116.794	126.849	135.766
16	60.0855	166.878	92.175	128.833	113.482	110.504
17	300	76.8491	69.7227	211.962	188.425	140.842
18	72.4659	198.616	49.4213	186.957	135.541	118.189
19	32.7984	34.3787	72.6295	106.934	33.5885	89.7816
20	82.2632	171.421	88.6112	56.4196	126.842	72.5154
21	127.287	108.415	138.568	123.643	117.851	131.106
22	62.5846	131.475	89.9997	62.5296	97.0296	76.2646
23	54.2359	50.7795	168.797	100.417	52.5077	134.607
24	231.332	201.265	117.082	198.702	216.298	157.892
25	277.117	27.1325	113.434	121.152	152.125	117.293
26	122.825	162.656	188.791	144.506	142.74	166.649
27	166.635	230.366	86.0685	118.856	198.501	102.462
28	140.692	191.991	100.571	76.6333	166.342	88.6021
29	25.5193	158.26	87.8282	81.7512	91.8896	84.7897
30	154.26	73.443	108.282	109.263	113.851	108.772
31	78.786	49.4896	112.899	163.279	64.1378	138.089
32	187.039	204.304	56.4175	131.822	195.672	94.12
Overall	114.012	128.958	99.186	120.207	121.485	109.696
