# Supplementary material for: How Working Memory Provides Representational Change During Insight Problem Solving
Source: Front Psychol. 2018 Oct 1;9:1864. doi: 10.3389/fpsyg.2018.01864 (PMC6174229; doi:10.3389/fpsyg.2018.01864)
Supplement: TABLE S3 — The results of Experiment 2. [file Table_3.XLSX]

## Sheet: Data
Participant	Insight Problems												Non-insight problems
			Visual Problem						Text Problem						Visual Problem						Text Problem																					Insight Problems						Non-insight Problems
		Visual Probe			Text probe			Visual Probe			Text probe			Visual Probe			Text probe			Visual Probe			Text probe			Practice 1			Practice 2			Practice (Average)		Insight Problems (Average)			Non-insight Problems (Average)			Congruent modalities			Non-Congruent modalities			Congruent modalities			Non-Congruent modalities
	Stage 1	Stage 2	Stage 3	Stage 1	Stage 2	Stage 3	Stage 1	Stage 2	Stage 3	Stage 1	Stage 2	Stage 3	Stage 1	Stage 2	Stage 3	Stage 1	Stage 2	Stage 3	Stage 1	Stage 2	Stage 3	Stage 1	Stage 2	Stage 3	Stage 1	Stage 2	Stage 3	Stage 1	Stage 2	Stage 3	Stage 1	Stage 2	Stage 3	Stage 1	Stage 2	Stage 3	Stage 1	Stage 2	Stage 3	Stage 1	Stage 2	Stage 3	Stage 1	Stage 2	Stage 3	Stage 1	Stage 2	Stage 3	Stage 1
	IVV1	IVV2	IVV3	IVT1	IVT2	IVT3	ITV1	ITV2	ITV3	ITT1	ITT2	ITT3	NVV1	NVV2	NVV3	NVT1	NVT2	NVT3	NTV1	NTV2	NTV3	NTT1	NTT2	NTT3	p1.1	p1.2	p1.3	p2.1	p2.2	p2.3	P1	P2	P3	I1	I2	I3	N1	N2	N3	IC1	IC2	IC3	INC1	INC2	INC3	NC1	NC2	NC3	NNC1
1	1.00722	1.22195	0.988603	1.01868	0.82675	0.91589	0.806279	0.748047	0.727847	0.899812	0.906706	0.869186	0.70944	0.808883	0.940887	0.896768	0.684027	0.768625	0.648508	0.755847	0.855142	0.938453	0.664901	0.802116	1.22726	1.09752	0.899616	1.30677	0.980213	0.622412	1.26701	1.03887	0.761014	0.932999	0.925862	0.875382	0.798292	0.728414	0.841693	0.953516	1.06433	0.928894	0.912481	0.787398	0.821869	0.823946	0.736892	0.871502	0.772638
2	1.80625	2.0014	3.0309	1.97994	2.54036	3.17795	2.09849	2.24777	1.67436	1.54636	2.02624	1.66616	1.59371	1.88598	1.68462	1.44791	2.50587	3.38006	2.06561	2.4128	3.37372	1.39754	1.47077	2.37762	0.94798	0.956455	0.809231	1.01027	0.719311	0.746496	0.979125	0.837883	0.777863	1.85776	2.20394	2.38734	1.62619	2.06886	2.704	1.67631	2.01382	2.34853	2.03922	2.39407	2.42616	1.49563	1.67838	2.03112	1.75676
3	1.89205	1.7918	2.0068	1.83709	2.05169	1.63327	1.24831	1.20719	1.3521				1.61405	2.11633	2.99353	1.6716	2.14478	2.87146	1.46766	1.48729	1.50293	1.36226	1.48929	1.49345	0.963902	0.790907	0.741668	0.731679	0.64426	0.64233	0.847791	0.717584	0.691999	1.65915	1.68356	1.66405	1.52889	1.80942	2.21534	1.89205	1.7918	2.0068	1.5427	1.62944	1.49268	1.48815	1.80281	2.24349	1.56963
4	1.3982	1.74509	1.20523	1.18229	1.52619	1.27379	1.13194	1.01069	1.15089	1.05867	1.08266	1.06789	1.24571	1.47981	1.96077	1.1046	1.41691	1.48285	1.05787	1.38625	1.43876	1.03901	1.29334	1.12762	1.56741	0.903598	0.958826	0.886602	0.694252	0.750329	1.22701	0.798925	0.854578	1.19278	1.34116	1.17445	1.1118	1.39408	1.5025	1.22844	1.41388	1.13656	1.15712	1.26844	1.21234	1.14236	1.38657	1.54419	1.08124
5	1.775	1.49338	1.74907	1.6529	1.56417	1.64096	1.51789	1.32463	1.50888	1.80782	1.25037	1.23157	1.88201	2.43403	2.05118	1.1046	1.41691	1.48285	1.56707	1.52387	2.10583	1.31926	1.17869	1.23298	1.01119	1.18017	1.0329	0.917777	0.759845	0.671563	0.964482	0.970007	0.85223	1.6884	1.40814	1.53262	1.46824	1.63837	1.71821	1.79141	1.37187	1.49032	1.58539	1.4444	1.57492	1.60064	1.80636	1.64208	1.33584
6	1.47431	1.25455	1.29189				1.37007	0.942786	0.933247	0.834091	0.839023	0.785127	1.1348	1.57621	0.963726	1.17684	1.29222	1.23031	1.20153	1.34147	1.34459	1.20393	1.57666	1.51594	0.871595	0.755934	0.786784	0.706312	0.623537	0.559116	0.788954	0.689735	0.67295	1.22616	1.01212	1.00342	1.17927	1.44664	1.26364	1.1542	1.04678	1.03851	1.37007	0.942786	0.933247	1.16936	1.57643	1.23983	1.18919
7	1.28958	0.985933	0.92354	1.0106	0.834828	0.776355	1.12119	0.950129	0.714252	0.903192	0.923779	0.777426	1.03331	0.892494	1.97016	0.814542	1.17817	1.62197	1.08198	1.2722	1.23717	1.37995	1.49406	1.06146	0.920554	0.760156	0.763541	0.917757	0.622817	0.650457	0.919155	0.691487	0.706999	1.08114	0.923667	0.797893	1.07745	1.20923	1.47269	1.09639	0.954856	0.850483	1.06589	0.892479	0.745304	1.20663	1.19328	1.51581	0.948261
8	1.25667	1.18242	1.32003	1.06331	1.00588	1.22226	0.930928	0.806963	1.04421				0.962748	1.25575	1.34236	1.64498	1.49559	1.17727	0.999373	0.972878	1.11471	0.793635	0.943899	1.07393	0.809397	1.17631	0.97294	0.917757	0.622817	0.650457	0.863577	0.899561	0.811699	1.08364	0.998419	1.1955	1.10018	1.16703	1.17707	1.25667	1.18242	1.32003	0.997121	0.90642	1.13323	0.878192	1.09982	1.20815	1.32218
9	1.80941	1.42412	1.50491				1.47637	1.03812	1.95711	1.61188	1.42439	1.42521	2.04946	1.67193	3.40131	1.72731	1.63526	2.47697	1.30388	1.37332	1.95571	1.40493	1.2991	2.89262	0.788397	0.790495	0.763044				0.788397	0.790495	0.763044	1.63255	1.29554	1.62908	1.62139	1.4949	2.68165	1.71065	1.42425	1.46506	1.47637	1.03812	1.95711	1.7272	1.48552	3.14697	1.51559
10	0.935317	1.11647	1.17578				1.02811	1.14768	1.14532	1.53259	0.882564	1.05841	1.57686	1.53627	1.55811	0.952984	0.942662	1.19749	0.959716	0.960081	1.58368	1.2263	1.11441	1.62225	0.688217	0.581111	0.633969	1.1532	1.29285	0.970915	0.92071	0.93698	0.802442	1.16534	1.04891	1.1265	1.17896	1.13836	1.49038	1.23396	0.999519	1.11709	1.02811	1.14768	1.14532	1.40158	1.32534	1.59018	0.95635
11	1.25811	1.13646	1.6776	0.92722	0.822102	0.915729	1.14914	1.09177	1.53219	1.5311	1.12915	1.0967	1.29669	1.45545	1.57715	1.23789	1.40644	1.61585	1.09094	1.28545	1.34614	1.1015	1.34334	1.63742	1.19658	0.642418	0.597097	0.701127	0.722063	0.693198	0.948854	0.68224	0.645148	1.21639	1.04487	1.30555	1.18175	1.37267	1.54414	1.3946	1.1328	1.38715	1.03818	0.956936	1.22396	1.19909	1.3994	1.60729	1.16441
12	1.02191	1.23695	1.24483	0.873847	0.880295	0.892875	1.11746	1.33376	1.1588	1.60782	1.20217	1.44481	1.40247	1.58883	1.53119	1.39852	1.8135	2.3345	1.20494	1.1995	1.489	1.49449	2.31512	1.78861	0.856118	0.689807	0.564916	0.812875	0.70568	0.793317	0.834497	0.697743	0.679116	1.15526	1.16329	1.18533	1.37511	1.72924	1.78582	1.31486	1.21956	1.34482	0.995654	1.10703	1.02584	1.44848	1.95198	1.6599	1.30173
13	1.45098	1.69263	1.58467	1.11725	1.45622	1.3492	1.52436	1.70986	1.53439	1.75888	1.65	1.25078	2.08799	2.14363	1.71772				1.33183	1.54663	2.99941	1.72602	1.95082	2.27154	0.673159	0.639676	0.67593	0.779919	0.687685	0.646774	0.726539	0.66368	0.661352	1.46287	1.62718	1.42976	1.65827	2.71884	2.49834	1.60493	1.67132	1.41773	1.3208	1.58304	1.44179	1.90701	2.04722	1.99463	1.33183
14	1.93082	1.73665	1.44972	1.59539	2.04573	1.37775	1.88265	1.40282	2.02556	2.04378	2.1311	3.03368	1.15242	1.08123	3.59812	2.53669	2.0592	1.72548	1.65419	1.24829	2.3012	1.64191	1.73644	1.99949	1.16946	0.992673	0.75006	0.863134	1.01748	0.894796	1.0163	1.00508	0.822428	1.86316	1.82908	1.97168	1.7463	1.53129	2.40607	1.9873	1.93387	2.2417	1.73902	1.72428	1.70165	1.39717	1.40884	2.7988	2.09544
15	1.54943	1.66945	1.26064				1.43983	1.46242	1.14137	1.30704	1.59467	1.2918	1.37197	1.6381	1.78249	1.50374	2.34887	1.54105	1.96252	1.48462	2.26666	1.48673	1.82502	2.12173	0.838082	0.700222	0.729864	1.07119	0.976473	0.86935	0.954637	0.838347	0.799607	1.4321	1.57551	1.23127	1.58124	1.82415	1.92798	1.42824	1.63206	1.27622	1.43983	1.46242	1.14137	1.42935	1.73156	1.95211	1.73313
16	0.753712	0.868244	0.888655	0.95727	0.705881	1.03911	0.864102	1.11507	1.18083	0.754687	0.766898	1.00434	0.822942	0.842422	0.977376	0.860657	1.07749	1.09079	0.86683	1.10332	1.35574	0.89115	0.97661	1.26339	0.84482	0.649752	0.700935	1.07054	0.728262	0.629491	0.957679	0.689007	0.665213	0.832443	0.864023	1.02823	0.860395	0.99996	1.17182	0.754199	0.817571	0.946498	0.910686	0.910474	1.10997	0.857046	0.909516	1.12038	0.863743
17	1.15613	1.29863	1.098				1.37956	1.20971	0.941485	1.48826	1.47198	1.40132	2.09603	0.994502	1.32814	1.27078	1.71773	1.5273							0.974175	0.879142	0.86783	0.846612	0.890014	0.758695	0.910394	0.884578	0.813262	1.34132	1.32677	1.14693	1.6834	1.35611	1.42772	1.3222	1.3853	1.24966	1.37956	1.20971	0.941485	2.09603	0.994502	1.32814	1.27078
18	1.54052	2.32856	1.07681				1.06107	1.3108	1.01536	1.18752	1.29862	1.85725	0.98763	1.07178	1.60269	1.00181	1.35753	1.10211							0.829863	0.766757	0.746542	0.994497	0.784863	0.656828	0.91218	0.77581	0.701685	1.26304	1.64599	1.31648	0.994718	1.21466	1.3524	1.36402	1.81359	1.46703	1.06107	1.3108	1.01536	0.98763	1.07178	1.60269	1.00181
19	1.60398	1.87355	1.74554	2.04125	1.66248	1.42392	1.38	2.00751	1.46348	1.66197	1.81648	2.72774				2.15243	1.03162	1.56548										0.750961	0.588313	0.550664	0.750961	0.588313	0.550664	1.6718	1.84	1.84017	2.15243	1.03162	1.56548	1.63298	1.84501	2.23664	1.71062	1.83499	1.4437				2.15243
20	1.05295	1.05069	1.1167	1.0155	0.918591	1.10888	1.5593	1.16724	1.05902	1.36948	2.06254	1.34006	1.18284	1.409	1.43093	1.43338	1.61713	1.35436							1.21583	1.11067	1.03039	0.970369	0.85547	0.828979	1.0931	0.983068	0.929683	1.24931	1.29977	1.15616	1.30811	1.51306	1.39265	1.21121	1.55661	1.22838	1.2874	1.04292	1.08395	1.18284	1.409	1.43093	1.43338
21				1.12617	1.06944	1.08726	1.07107	1.11473	1.16218	1.30677	1.01611	1.05804	1.50362	1.14178	1.3184	1.19335	1.77666	2.20216							0.961227	0.89263	0.791208	0.716339	0.635191	0.713672	0.838783	0.76391	0.75244	1.168	1.06676	1.10249	1.34848	1.45922	1.76028	1.30677	1.01611	1.05804	1.09862	1.09208	1.12472	1.50362	1.14178	1.3184	1.19335
22	1.41383	1.38272	1.27283	1.08789	1.08212	1.47663	1.25448	1.37331	1.41021	1.36948	2.06254	1.34006	1.18284	1.409	1.43093	1.46601	1.78629	2.07306							0.854222	0.967917	0.781405	0.84736	0.885058	0.772655	0.850791	0.926487	0.77703	1.28142	1.47517	1.37493	1.32443	1.59764	1.752	1.39166	1.72263	1.30644	1.17119	1.22772	1.44342	1.18284	1.409	1.43093	1.46601
23	1.54497	1.30513	1.23896	1.81751	2.46679	1.42962	1.06227	1.47972	1.07537	1.49402	2.03546	2.06561	1.74925	1.32702	3.0124	1.68489	2.81849	2.5656				1.41958	1.39035	1.15358	1.0322	0.845817	0.899732	0.724769	0.664922	0.667503	0.878483	0.755369	0.783617	1.47969	1.82178	1.45239	1.61791	1.84529	2.24386	1.51949	1.6703	1.65228	1.43989	1.97325	1.2525	1.58442	1.35868	2.08299	1.68489
24	1.24229	1.32939	1.34885	1.43469	1.20955	1.03526	1.18555	0.972706	0.861502	1.26132	0.93346	1.08456	1.37491	1.20053	1.17132	1.94244	2.67294	1.92848							1.25704	1.17779	1.24112	0.693101	0.663037	0.70314	0.97507	0.920414	0.972129	1.28097	1.11128	1.08254	1.65867	1.93674	1.5499	1.25181	1.13142	1.21671	1.31012	1.09113	0.94838	1.37491	1.20053	1.17132	1.94244
25	1.30027	1.46894	1.70421	1.51923	1.22718	1.82403	1.50634	1.38728	1.34608	1.41464	1.6657	1.95107	1.31698	1.37589	2.12658	1.32874	1.74153	3.27008	1.89821	1.31846	1.67059	1.72365	2.25791	2.28964	1.16595	1.03629	0.965954	0.941922	1.09906	0.975426	1.05394	1.06767	0.97069	1.43512	1.43728	1.70635	1.5669	1.67345	2.33922	1.35745	1.56732	1.82764	1.51279	1.30723	1.58505	1.52032	1.8169	2.20811	1.61347
26	1.01478	0.967446	1.05231	1.18223	2.22956	1.62889	1.2037	0.941105	1.46413	1.09781	1.12952	0.970588	1.1299	1.27883	1.45236	1.11549	1.20559	1.26586	1.40578	1.15845	1.138	1.27419	1.25084	1.08834	1.09823	0.785753	0.661871	1.25262	1.1831	0.932972	1.17543	0.984426	0.797421	1.12463	1.31691	1.27898	1.23134	1.22343	1.23614	1.05629	1.04848	1.01145	1.19296	1.58533	1.54651	1.20204	1.26483	1.27035	1.26064
27	1.54817	1.98536	1.93526	1.57914	1.55321	1.48235	1.40614	1.28389	1.82712	1.76582	1.43751	2.07391	2.07474	1.28829	3.22505	1.64322	1.42983	1.41687	1.51097	1.96744	2.04502	1.61327	1.26958	1.85918	0.952995	0.751896	0.773814	0.860664	1.01689	1.0006	0.90683	0.884392	0.887207	1.57482	1.56499	1.82966	1.71055	1.48878	2.13653	1.657	1.71143	2.00459	1.49264	1.41855	1.65473	1.844	1.27894	2.54211	1.57709
28	1.29286	1.25348	1.46912	1.45904	0.981002	1.68394	1.07941	1.15208	1.38139	1.3549	1.22394	1.17487	1.40596	1.50836	1.30452	1.627	2.21033	2.35279	1.45146	1.27776	1.33158	1.4269	1.28482	3.07524	0.704481	0.646843	0.833301	1.26655	1.10033	1.08842	0.985515	0.873586	0.960859	1.29655	1.15262	1.42733	1.47783	1.57032	2.01603	1.32388	1.23871	1.32199	1.26923	1.06654	1.53267	1.41643	1.39659	2.18988	1.53923
29	1.40735	1.58427	1.53435				1.46243	1.7432	1.70327	1.36679	1.83526	1.3037	1.4358	2.10506	1.65312	1.29845	1.60842	2.05002	1.62082	1.15562	2.54953	1.31701	1.55827	1.50877	0.947819	1.10343	0.955617	1.31303	1.10384	1.17234	1.13042	1.10363	1.06398	1.41219	1.72091	1.51377	1.41802	1.60685	1.94036	1.38707	1.70977	1.41903	1.46243	1.7432	1.70327	1.3764	1.83167	1.58095	1.45963
30	1.18564	1.69083	1.47129	1.34379	1.2201	1.35942	1.21977	1.33182	1.39379	1.96231	1.16433	1.20968				1.04879	1.34485	1.79004	1.35336	1.17613	2.22063	1.33281	1.65551	2.33533	0.976204	1.02481	0.769764	1.29777	0.96182	0.942456	1.13699	0.993314	0.85611	1.42788	1.35177	1.35855	1.24499	1.39216	2.11533	1.57397	1.42758	1.34049	1.28178	1.27596	1.3766	1.33281	1.65551	2.33533	1.20107
31				1.29464	0.923488	1.05528	1.11679	1.16716	1.44865	1.19544	1.32787	1.85327	1.24268	1.20121	1.49564	1.47747	1.29921	1.32637	1.48757	2.20975	2.06745	1.46372	2.29193	2.46874	0.85355	0.893902	0.895309	0.72896	0.906806	0.823483	0.791255	0.900354	0.859396	1.20229	1.1395	1.4524	1.41786	1.75053	1.83955	1.19544	1.32787	1.85327	1.20572	1.04532	1.25196	1.3532	1.74657	1.98219	1.48252
32	1.256	1.02861	1.08323	0.911048	0.961749	1.1364	1.13438	0.935554	1.17384	0.839192	1.57877	1.44535	0.964152	1.17495	2.0203	1.13389	1.11671	1.50571	0.853618	1.18523	1.18977	0.998533	0.925957	1.1297	0.727398	0.757951	0.744235	0.75951	0.759665	0.758601	0.743454	0.758808	0.751418	1.03516	1.12617	1.20971	0.987548	1.10071	1.46137	1.0476	1.30369	1.26429	1.02271	0.948652	1.15512	0.981343	1.05045	1.575	0.993753
IV	Insight Visual problem						Descriptive Statistics					Descriptive Statistics
NV	Non-insight Visual problem							Mean	Std. Deviation	N			Mean	Std. Deviation	N
IT	Insight Text problem						P1	0.941822	0.139913	32		IC1	1.36915	0.274253	31
NT	Non-insight Text problem						P2	0.847242	0.133635	32		IC2	1.39682	0.316688	31
V	Visual probe						P3	0.793602	0.111256	32		IC3	1.40444	0.375757	31
T	Text probe						I1	1.3352	0.251546	32		INC1	1.28409	0.25685	31
1, 2, 3	stages						I2	1.35447	0.325765	32		INC2	1.27528	0.35869	31
p1 / p2	practice trials						I3	1.36834	0.334029	32		INC3	1.31298	0.356304	31
P	Overall practice trials						N1	1.3824	0.295263	32		NC1	1.35841	0.299719	31
I	Overall Insight problems						N2	1.501	0.371755	32		NC2	1.42473	0.324447	31
N	Overall Non-insight problems						N3	1.76657	0.46775	32		NC3	1.7489	0.519985	31
C	Congruent modalities of probe and problem											NNC1	1.35671	0.313239	31
NC	Non-congruent modalities of probe and problem											NNC2	1.56802	0.453894	31
												NNC3	1.80587	0.570289	31
[truncated: 9 more columns]

## Sheet: Statistics
	ANOVA with repeated measures
	Overall for practice, insight, non-insight problems (P1-P3, I1-I3, N1-N3)											T-test (paired samples) for practice, insight and non-insight problems
	Tests of Within-Subjects Effects											Paired Samples Test														Paired Samples Statistics
	Source		Type III Sum of Squares	df	Mean Square	F	Sig.	Partial Eta Squared	Noncent. Parameter	Observed Powera				Paired Differences					t	df	Sig. (2-tailed)	r	Holm-Bonferroni					Mean	N	Std. Deviation	Std. Error Mean
	stage	Sphericity Assumed	0.445399	2	0.222699	6.6879	0.00234398	0.177455	13.3758	0.901995				Mean	Std. Deviation	Std. Error Mean	95% Confidence Interval of the Difference									Pair 1	P	0.860889	32	0.11286	0.019951
		Greenhouse-Geisser	0.445399	1.92286	0.231633	6.6879	0.00269644	0.177455	12.8599	0.893004							Lower	Upper									I	1.35267	32	0.286885	0.0507146
		Huynh-Feldt	0.445399	2	0.222699	6.6879	0.00234398	0.177455	13.3758	0.901995		Pair 1	P - I	-0.49178	0.306329	0.0541518	-0.602223	-0.381336	-9.0815	31	3.0371e-10	-0.748	*	0.025		Pair 2	P	0.860889	32	0.11286	0.019951
		Lower-bound	0.445399	1	0.445399	6.6879	0.0146289	0.177455	6.6879	0.707249		Pair 2	P - N	-0.689102	0.358073	0.0632989	-0.818201	-0.560003	-10.8865	31	4.05793e-12	-0.813	*	0.05			N	1.54999	32	0.330666	0.0584541
	Error(stage)	Sphericity Assumed	2.06453	62	0.0332989							Pair 3	I - N	-0.197323	0.216222	0.0382229	-0.275279	-0.119366	-5.16241	31	1.3482e-05	-0.304	*	0.0167		Pair 3	I	1.35267	32	0.286885	0.0507146
		Greenhouse-Geisser	2.06453	59.6087	0.0346347																						N	1.54999	32	0.330666	0.0584541
		Huynh-Feldt	2.06453	62	0.0332989
		Lower-bound	2.06453	31	0.0665977							T-test (paired samples) for congruent(C) and non-congruent (NC) modalities of probe and problem
	task	Sphericity Assumed	24.1806	2	12.0903	89.956	4.68554e-19	0.743709	179.912	1				Paired Differences					t	df	Sig. (2-tailed)	r	Holm-Bonferroni
		Greenhouse-Geisser	24.1806	1.56523	15.4487	89.956	2.02272e-15	0.743709	140.801	1				Mean	Std. Deviation	Std. Error Mean	95% Confidence Interval of the Difference
		Huynh-Feldt	24.1806	1.63369	14.8013	89.956	5.4069e-16	0.743709	146.96	1							Lower	Upper								P - practice trials
		Lower-bound	24.1806	1	24.1806	89.956	1.11688e-10	0.743709	89.956	1		Pair 1	IC - INC	0.103803	0.173939	0.0307483	0.041091	0.166514	3.37588	31	0.00199481	0.17	*	0.025		I - insight problems
	Error(task)	Sphericity Assumed	8.33296	62	0.134403							Pair 2	NC - NND	-0.0868779	0.317032	0.0569406	-0.203166	0.0294103	-1.52576	30	0.137543	-0.115	-	0.05		N - non-insight problems
		Greenhouse-Geisser	8.33296	48.522	0.171736
		Huynh-Feldt	8.33296	50.6443	0.164539							Paired Samples Statistics							Paired Samples Statistics
		Lower-bound	8.33296	31	0.268805									Mean	N	Std. Deviation	Std. Error Mean				Mean	N	Std. Deviation	Std. Error Mean
	stage * task	Sphericity Assumed	2.4093	4	0.602325	25.3032	2.46454e-15	0.449409	101.213	1		Pair 1	IC	1.40622	32	0.304621	0.0538499		Pair 1	NC	1.51068	31	0.312075	0.0560503
		Greenhouse-Geisser	2.4093	3.09165	0.779293	25.3032	2.33881e-12	0.449409	78.2284	1			INC	1.30242	32	0.296938	0.0524918			NNC	1.59756	31	0.430446	0.0773104
		Huynh-Feldt	2.4093	3.47325	0.693673	25.3032	1.30899e-13	0.449409	87.8842	1
		Lower-bound	2.4093	1	2.4093	25.3032	1.96956e-05	0.449409	25.3032	0.998189
	Error(stage*task)	Sphericity Assumed	2.95173	124	0.0238043
		Greenhouse-Geisser	2.95173	95.841	0.0307982
		Huynh-Feldt	2.95173	107.671	0.0274145
		Lower-bound	2.95173	31	0.0952173							Tests of Within-Subjects Effects
	a. Computed using alpha = ,05											Measure:	Insight Congruent
	Congruent and non-congruent modalities of probe and problem											Source		Type III Sum of Squares	df	Mean Square	F	Sig.	Partial Eta Squared	Noncent. Parameter	Observed Powera
	Tests of Within-Subjects Effects											stage	Sphericity Assumed	0.0460558	2	0.0230279	0.791388	0.457739	0.0248932	1.58278	0.179119
	Source		Type III Sum of Squares	df	Mean Square	F	Sig.	Partial Eta Squared	Noncent. Parameter	Observed Powera			Greenhouse-Geisser	0.0460558	1.91578	0.0240402	0.791388	0.453039	0.0248932	1.51613	0.175958
	Problem type	Sphericity Assumed	3.84416	1	3.84416	37.7482	9.33026e-07	0.557184	37.7482	0.999965			Huynh-Feldt	0.0460558	2	0.0230279	0.791388	0.457739	0.0248932	1.58278	0.179119
		Greenhouse-Geisser	3.84416	1	3.84416	37.7482	9.33026e-07	0.557184	37.7482	0.999965			Lower-bound	0.0460558	1	0.0460558	0.791388	0.380532	0.0248932	0.791388	0.138554
		Huynh-Feldt	3.84416	1	3.84416	37.7482	9.33026e-07	0.557184	37.7482	0.999965		Error(stage)	Sphericity Assumed	1.80408	62	0.0290981
		Lower-bound	3.84416	1	3.84416	37.7482	9.33026e-07	0.557184	37.7482	0.999965			Greenhouse-Geisser	1.80408	59.3892	0.0303773
	Error (problem)	Sphericity Assumed	3.05511	30	0.101837								Huynh-Feldt	1.80408	62	0.0290981
		Greenhouse-Geisser	3.05511	30	0.101837								Lower-bound	1.80408	31	0.0581962
		Huynh-Feldt	3.05511	30	0.101837							a. Computed using alpha = ,05
		Lower-bound	3.05511	30	0.101837
	Modality congruence	Sphericity Assumed	0.0255718	1	0.0255718	0.235268	0.631168	0.00778126	0.235268	0.0756337		Tests of Within-Subjects Effects
		Greenhouse-Geisser	0.0255718	1	0.0255718	0.235268	0.631168	0.00778126	0.235268	0.0756337		Measure:	Insight NonCongruent
		Huynh-Feldt	0.0255718	1	0.0255718	0.235268	0.631168	0.00778126	0.235268	0.0756337		Source		Type III Sum of Squares	df	Mean Square	F	Sig.	Partial Eta Squared	Noncent. Parameter	Observed Powera
		Lower-bound	0.0255718	1	0.0255718	0.235268	0.631168	0.00778126	0.235268	0.0756337		stage	Sphericity Assumed	0.010644	2	0.005322	0.169755	0.844262	0.00544614	0.33951	0.0751595
	Error (probe)	Sphericity Assumed	3.26076	30	0.108692								Greenhouse-Geisser	0.010644	1.82674	0.00582676	0.169755	0.825345	0.00544614	0.310098	0.0741472
		Greenhouse-Geisser	3.26076	30	0.108692								Huynh-Feldt	0.010644	1.93519	0.00550024	0.169755	0.837486	0.00544614	0.328508	0.0747858
		Huynh-Feldt	3.26076	30	0.108692								Lower-bound	0.010644	1	0.010644	0.169755	0.683165	0.00544614	0.169755	0.0684664
		Lower-bound	3.26076	30	0.108692							Error(stage)	Sphericity Assumed	1.94376	62	0.031351
	Problem stage	Sphericity Assumed	3.29033	2	1.64517	19.587	2.83525e-07	0.395003	39.1741	0.999921			Greenhouse-Geisser	1.94376	56.629	0.0343246
		Greenhouse-Geisser	3.29033	1.67535	1.96397	19.587	1.98415e-06	0.395003	32.8152	0.999601			Huynh-Feldt	1.94376	59.9908	0.032401
		Huynh-Feldt	3.29033	1.76298	1.86634	19.587	1.17258e-06	0.395003	34.5316	0.999742			Lower-bound	1.94376	31	0.0627021
		Lower-bound	3.29033	1	3.29033	19.587	0.000117194	0.395003	19.587	0.989833		a. Computed using alpha = ,05
	Error(stage)	Sphericity Assumed	5.03956	60	0.0839926
		Greenhouse-Geisser	5.03956	50.2605	0.100269							Tests of Within-Subjects Effects
		Huynh-Feldt	5.03956	52.8895	0.0952846							Measure:	Non-Insight Congruent
		Lower-bound	5.03956	30	0.167985							Source		Type III Sum of Squares	df	Mean Square	F	Sig.	Partial Eta Squared	Noncent. Parameter	Observed Powera
	problem * probe	Sphericity Assumed	0.637128	1	0.637128	8.62837	0.00630492	0.223369	8.62837	0.811184		stage	Sphericity Assumed	2.70695	2	1.35347	15.6192	3.46105e-06	0.342382	31.2384	0.999142
		Greenhouse-Geisser	0.637128	1	0.637128	8.62837	0.00630492	0.223369	8.62837	0.811184			Greenhouse-Geisser	2.70695	1.73607	1.55924	15.6192	1.23011e-05	0.342382	27.1161	0.997716
		Huynh-Feldt	0.637128	1	0.637128	8.62837	0.00630492	0.223369	8.62837	0.811184			Huynh-Feldt	2.70695	1.83337	1.47649	15.6192	7.70323e-06	0.342382	28.6358	0.998405
		Lower-bound	0.637128	1	0.637128	8.62837	0.00630492	0.223369	8.62837	0.811184			Lower-bound	2.70695	1	2.70695	15.6192	0.000435483	0.342382	15.6192	0.968751
	Error(problem*probe)	Sphericity Assumed	2.21523	30	0.0738411							Error(stage)	Sphericity Assumed	5.19927	60	0.0866545
		Greenhouse-Geisser	2.21523	30	0.0738411								Greenhouse-Geisser	5.19927	52.0822	0.0998283
		Huynh-Feldt	2.21523	30	0.0738411								Huynh-Feldt	5.19927	55.0011	0.0945303
		Lower-bound	2.21523	30	0.0738411								Lower-bound	5.19927	30	0.173309
	problem * stage	Sphericity Assumed	2.4161	2	1.20805	33.0911	2.06345e-10	0.524497	66.1822	1		a. Computed using alpha = ,05
		Greenhouse-Geisser	2.4161	1.70169	1.41983	33.0911	3.48315e-09	0.524497	56.3108	1
		Huynh-Feldt	2.4161	1.79348	1.34716	33.0911	1.45869e-09	0.524497	59.3481	1		Tests of Within-Subjects Effects
		Lower-bound	2.4161	1	2.4161	33.0911	2.79002e-06	0.524497	33.0911	0.999841		Measure:	Non-Insight NonCongruent
	Error(problem*stage)	Sphericity Assumed	2.19041	60	0.0365069							Source		Type III Sum of Squares	df	Mean Square	F	Sig.	Partial Eta Squared	Noncent. Parameter	Observed Powera
		Greenhouse-Geisser	2.19041	51.0507	0.0429066							stage	Sphericity Assumed	2.81123	2	1.40562	14.9751	4.94329e-06	0.325722	29.9502	0.99877
		Huynh-Feldt	2.19041	53.8043	0.0407107								Greenhouse-Geisser	2.81123	1.85261	1.51745	14.9751	9.78143e-06	0.325722	27.7429	0.997931
		Lower-bound	2.19041	30	0.0730137								Huynh-Feldt	2.81123	1.9653	1.43044	14.9751	5.80414e-06	0.325722	29.4305	0.998609
	probe * stage	Sphericity Assumed	0.0456422	2	0.0228211	0.402935	0.67015	0.0132532	0.80587	0.112228			Lower-bound	2.81123	1	2.81123	14.9751	0.000523934	0.325722	14.9751	0.96306
		Greenhouse-Geisser	0.0456422	1.87501	0.0243424	0.402935	0.657073	0.0132532	0.755506	0.11021		Error(stage)	Sphericity Assumed	5.81956	62	0.0938638
		Huynh-Feldt	0.0456422	1.99556	0.0228718	0.402935	0.669701	0.0132532	0.804083	0.112157			Greenhouse-Geisser	5.81956	57.4308	0.101332
		Lower-bound	0.0456422	1	0.0456422	0.402935	0.530389	0.0132532	0.402935	0.0942824			Huynh-Feldt	5.81956	60.9243	0.0955211
	Error(probe*stage)	Sphericity Assumed	3.39823	60	0.0566371								Lower-bound	5.81956	31	0.187728
		Greenhouse-Geisser	3.39823	56.2502	0.0604127							a. Computed using alpha = ,05
		Huynh-Feldt	3.39823	59.8669	0.056763
		Lower-bound	3.39823	30	0.113274
	problem * probe * stage	Sphericity Assumed	0.131008	2	0.0655042	1.33948	0.269703	0.0427409	2.67895	0.278187
		Greenhouse-Geisser	0.131008	1.85475	0.0706339	1.33948	0.269363	0.0427409	2.4844	0.267751
		Huynh-Feldt	0.131008	1.97182	0.0664404	1.33948	0.269661	0.0427409	2.6412	0.276176
		Lower-bound	0.131008	1	0.131008	1.33948	0.256259	0.0427409	1.33948	0.201649
	Error(problem*probe*stage)	Sphericity Assumed	2.93417	60	0.0489029
		Greenhouse-Geisser	2.93417	55.6426	0.0527325
		Huynh-Feldt	2.93417	59.1545	0.0496018
		Lower-bound	2.93417	30	0.0978057
	a. Computed using alpha = ,05
	Tests of Within-Subjects Effects
	Measure:	Practice trials dynamics
	Source		Type III Sum of Squares	df	Mean Square	F	Sig.	Partial Eta Squared	Noncent. Parameter	Observed Powera
	stage	Sphericity Assumed	0.360444	2	0.180222	31.0725	4.49098e-10	0.500584	62.145	1
		Greenhouse-Geisser	0.360444	1.59054	0.226617	31.0725	1.86151e-08	0.500584	49.422	0.999998
		Huynh-Feldt	0.360444	1.66264	0.21679	31.0725	9.651e-09	0.500584	51.6623	0.999999
		Lower-bound	0.360444	1	0.360444	31.0725	4.13886e-06	0.500584	31.0725	0.999704
	Error(stage)	Sphericity Assumed	0.359603	62	0.00580005
		Greenhouse-Geisser	0.359603	49.3068	0.00729318
		Huynh-Feldt	0.359603	51.5418	0.00697692
		Lower-bound	0.359603	31	0.0116001
	a. Computed using alpha = ,05
	Tests of Within-Subjects Effects
	Measure:	Insight dynamics
	Source		Type III Sum of Squares	df	Mean Square	F	Sig.	Partial Eta Squared	Noncent. Parameter	Observed Powera
	stage	Sphericity Assumed	0.0177307	2	0.00886533	0.520507	0.596792	0.0165133	1.04101	0.13201
		Greenhouse-Geisser	0.0177307	1.95959	0.00904814	0.520507	0.593172	0.0165133	1.01998	0.131119
		Huynh-Feldt	0.0177307	2	0.00886533	0.520507	0.596792	0.0165133	1.04101	0.13201
		Lower-bound	0.0177307	1	0.0177307	0.520507	0.476032	0.0165133	0.520507	0.107636
	Error(stage)	Sphericity Assumed	1.05599	62	0.0170321
		Greenhouse-Geisser	1.05599	60.7473	0.0173833
		Huynh-Feldt	1.05599	62	0.0170321
		Lower-bound	1.05599	31	0.0340642
	a. Computed using alpha = ,05
	Tests of Within-Subjects Effects
	Measure:	Non-Insight dynamics
	Source		Type III Sum of Squares	df	Mean Square	F	Sig.	Partial Eta Squared	Noncent. Parameter	Observed Powera
	stage	Sphericity Assumed	2.47652	2	1.23826	21.3216	8.97623e-08	0.407511	42.6433	0.999974
		Greenhouse-Geisser	2.47652	1.97816	1.25193	21.3216	1.03518e-07	0.407511	42.1775	0.99997
		Huynh-Feldt	2.47652	2	1.23826	21.3216	8.97623e-08	0.407511	42.6433	0.999974
		Lower-bound	2.47652	1	2.47652	21.3216	6.4086e-05	0.407511	21.3216	0.99397
	Error(stage)	Sphericity Assumed	3.60067	62	0.0580754
		Greenhouse-Geisser	3.60067	61.3228	0.0587167
		Huynh-Feldt	3.60067	62	0.0580754
		Lower-bound	3.60067	31	0.116151
	a. Computed using alpha = ,05
